# Supplementary material for: Identifying the communication of burnout syndrome on the Twitter platform from the individual, organizational, and environmental perspective
Source: Front Psychol. 2023 Oct 19;14:1236491. doi: 10.3389/fpsyg.2023.1236491 (PMC10621209; doi:10.3389/fpsyg.2023.1236491)
Supplement: Supplementary file 1 [file Data_Sheet_1.CSV]

Tweet Ids
1553887750486646784
1553877513352278017
1553874774429949952
1553867534776025089
1553866846222163968
1553866436757659649
1553856342934245376
1553851200260509697
1553848286439739396
1553848081749262336
1553841769334317062
1553841205804519425
1553835402200584195
1553833128317288449
1553833124458536960
1553832647159418881
1553830217323610113
1553823907815297024
1553821755202207744
1553817520527794177
1553815315255017473
1553807465162178569
1553807431087673349
1553802888111071239
1553802622922113024
1553801205696155649
1553792034686832642
1553787802789240832
1553778788294615040
1553778292951355393
1553775038054244353
1553775038054244353
1553772817107324928
1553772475401502720
1553759940334034944
1553757876853817346
1553755370111356928
1553749588493885440
1553746050330103809
1553742481069527041
1553737793419067392
1553737773928091648
1553737760573272065
1553737751186620418
1553731902355509248
1553729729890603010
1553729202897260545
1553728447750578179
1553728445942824960
1553716821840351236
1553712202200252416
1553708909512331265
1553700858935779329
1553700751800778752
1553698996492845058
1553694647368572928
1553689604552699904
1553685667632353282
1553684283344183297
1553680063366922240
1553675018130935808
1553671828467355650
1553671712675348481
1553651686446534656
1553646722248855552
1553645333888090114
1553636436875812864
1553621716458405888
1553606502069538816
1553606408628830209
1553605876484800512
1553594729652183041
1553591696960675841
1553590071260880896
1553579709988016128
1553560008062820357
1553553280139005952
1553543992557568000
1553543467246166017
1553526900575830016
1553523152344465410
1553522114703101956
1553521566205739008
1553514654839758851
1553510455490101250
1553504049680580611
1553500875590598656
1553500683273310209
1553494260787187712
1553492547212718082
1553492121822314496
1553477639700041729
1553472248098480131
1553471667397066753
1553470849717620738
1553470845963718657
1553470690367602693
1553470486700560384
1553456395814674433
1553455439420981253
1553453229173768192
1553448873837969408
1553440621540564992
1553439780943298562
1553428008651919360
1553427990159187969
1553427972891328513
1553425389615185920
1553422488968863745
1553414360390946817
1553413496523587585
1553410909384613889
1553410684116934657
1553410471004278784
1553410361247911936
1553409884900696066
1553403515783069696
1553401145783005185
1553399202767675394
1553398878170398723
1553395004948766721
1553392266424770564
1553383764109180935
1553382404126941187
1553381923946463233
1553379791130300416
1553378780525301762
1553377412355969024
1553376139741126656
1553363869321535489
1553361005698326529
1553360568270159873
1553360517326061569
1553359389066551296
1553358555041890304
1553358432895475714
1553355016001437699
1553353463806840837
1553351436129275905
1553350013920714754
1553348988048445441
1553348287855468544
1553346494631141377
1553346183346757633
1553339120054947840
1553336186697048064
1553324027518849024
1553323689332342784
1553321710123982848
1553312777028132864
1553308031383146497
1553307914928295937
1553305370327752704
1553302133444837376
1553298610728669185
1553298610292416513
1553282685812056064
1553278785755107329
1553278687914577920
1553266827278663681
1553259832425447424
1553259334590685186
1553251842582274048
1553239901583200257
1553229397951389697
1553228893640953856
1553210313855598593
1553209556997738496
1553191361981079553
1553168505146691585
1553161565570043907
1553143379667861504
1553142127793606657
1553141650842607616
1553138551881175040
1553138292719325184
1553125901298188295
1553124208200269824
1553122441098137600
1553121833498681361
1553118919094829059
1553118631260717058
1553117398760300546
1553116702807937025
1553113662394699778
1553111044742053892
1553110623323553799
1553109907959857152
1553109394707124224
1553108379790368769
1553108329962082307
1553108309720301570
1553108166329745412
1553107914042347522
1553106916821422080
1553104360393134080
1553103473708859393
1553101928971878400
1553099485890416642
1553095016469434369
1553091630705455104
1553089154103316488
1553088089689448448
1553083369839280130
1553080432689762304
1553080161481986048
1553078423387623426
1553077912114446345
1553076877241335810
1553075643897614336
1553075488226103297
1553073040518422528
1553071603109416960
1553071447425400832
1553070806783168512
1553069003429384192
1553065959765598209
1553064586986897411
1553063872566890497
1553063156573929472
1553063051468873728
1553062793791901696
1553061248903680000
1553060865292771336
1553060345786183683
1553056519985545216
1553055258254815232
1553051474057302021
1553051206171377668
1553049076014407682
1553049072965238784
1553047848207482884
1553047752275361793
1553045942596734977
1553045260355371010
1553035874614534146
1553035629352701953
1553033913181917189
1553033373228072961
1553032619616399360
1553029588317511682
1553027567753601026
1553026569932886016
1553026320438804483
1553023450595201027
1553018226476568582
1553017988357541888
1553017501671383041
1553017320645206017
1553015017854980101
1553013341706149888
1553011276498046982
1553009971461324804
1553009949889937409
1553009719346077696
1553009641579323392
1553007707925360640
1553006976510066688
1553005573024653314
1553005092902764544
1553004214544203776
1553004166477500418
1553003960482529284
1553003460924153858
1553002815320096769
1553000334494138368
1553000049877127169
1552999257405358080
1552998968568717317
1552998445530619905
1552997375731441666
1552996109735399425
1552995382375882759
1552995109955846146
1552994930984984577
1552990332169687040
1552989880195731457
1552989817482334209
1552988348372885509
1552988188666654725
1552988187861155840
1552987930247008256
1552987347519692800
1552987051636756487
1552984967956910080
1552984129054154752
1552980963331919874
1552980757634752512
1552980161913466881
1552977016407867392
1552972716977922048
1552972510261567490
1552972434822897668
1552972347715584000
1552971740711735299
1552970949624037376
1552962639478882305
1552960913141075968
1552959985100931075
1552958239993741312
1552957355503112193
1552957238347694080
1552956028513165312
1552953878160760832
1552953075484295168
1552948837861527553
1552943741215903746
1552942308336746496
1552935801234808832
1552927033633787904
1552921281854689280
1552919110916354049
1552917360415330305
1552913281043632128
1552911886815051777
1552908244116729856
1552907472968597506
1552901064873197568
1552899980737781760
1552897997930991616
1552897706619715591
1552896709516197888
1552895446443515904
1552894291109978112
1552876631257075712
1552875145831882753
1552874805921062912
1552866847388753920
1552864012190339072
1552859049368211457
1552858555715268609
1552858318837776385
1552857321327407106
1552854334395793408
1552845968357326849
1552845623594029057
1552845490487697408
1552838092029149184
1552831795581820929
1552824737524420608
1552819190473564161
1552811445095505920
1552811365584322566
1552808213803827201
1552805610663591936
1552804316792102912
1552803339611639810
1552802373290049537
1552797525681516544
1552796772099330048
1552783458274906113
1552781078963916806
1552779246849990656
1552776221653622785
1552776059484917761
1552775907366080512
1552770009373581313
1552766267915849728
1552764748684484608
1552761083106033664
1552761042547232768
1552760942361948161
1552756480906067969
1552756418528296961
1552753392694411264
1552749241776357376
1552746389788033027
1552745948136280064
1552745944315318272
1552745849167437825
1552745770020921347
1552745720087732227
1552745204393934849
1552741862645055492
1552730734628052994
1552730620379496448
1552727719741472771
1552726346018820096
1552724797691494400
1552724327728029697
1552720049512894467
1552718286000988160
1552717285852385285
1552715541583958016
1552713330447499267
1552711734720311296
1552711147815575552
1552708720584540161
1552705513137348608
1552705085582475264
1552704245715111941
1552701417483386887
1552701285564022785
1552700862400708613
1552700726425559040
1552700511480123392
1552700503313850368
1552700419113160709
1552700411609600000
1552699548014985220
1552698376789151749
1552698084148318209
1552697191956897792
1552692765800235009
1552692084699799553
1552691610537889793
1552690850156666880
1552690771093884928
1552689122631876608
1552689086036525057
1552687130622787585
1552686471001300992
1552686396435042304
1552686149117829123
1552685312471703555
1552685181579960321
1552682226898407424
1552681562210242560
1552681558942834694
1552681533672136705
1552679371004997633
1552678273271873536
1552676644934111232
1552676411982467078
1552675253477941250
1552674010462289920
1552673545934733315
1552672097029193729
1552671225880748032
1552670760405270530
1552670694755950595
1552670448130965504
1552670224486391809
1552670218383769600
1552669309004140544
1552668730055876609
1552665293180354560
1552664585877979136
1552661991575240704
1552658907159564290
1552658635020333056
1552658499431124992
1552656120145072128
1552655878926479362
1552655323776790535
1552655298078261248
1552651584860876800
1552651085319475200
1552650257204252673
1552647647466590208
1552644297362636803
1552643892423565317
1552643844700864514
1552643844155531265
1552640860956659713
1552640615162302471
1552640013980033024
1552639365783982086
1552637122145812481
1552636561811963910
1552635187812507650
1552630506441048064
1552629952037658624
1552627429126115331
1552626963998728192
1552625662187474944
1552625388492398592
1552623827447840769
1552621721647202305
1552617679802011651
1552616120942825472
1552610865073078272
1552607587119648768
1552601676707667968
1552599816378744834
1552599517987471360
1552599248277061635
1552597493648605186
1552597045470437376
1552594964772945920
1552593713637036033
1552590957064998913
1552584600635023362
1552584401921376256
1552578833043398656
1552578550590590976
1552577597380386816
1552574325450018823
1552573358390272001
1552573357790470145
1552572999974404098
1552566962223464449
1552564992704225280
1552561024607322112
1552560745107406849
1552560504589225984
1552556633376653315
1552555233041080321
1552544945889845248
1552534438206230529
1552534233079357440
1552530798846169088
1552530540716326912
1552521718765592576
1552519217789820929
1552512525413289984
1552508086262398977
1552504471187505152
1552501102087634945
1552501077810880515
1552488010544926720
1552478531115921408
1552478091368452097
1552452729406119936
1552451023691808769
1552449672761212928
1552431718547816449
1552422910811324416
1552422335168258048
1552421352874733569
1552418039714484224
1552415708008554497
1552413870379225089
1552412187003592704
1552411005489135616
1552406453352206336
1552406389246504960
1552404072703066112
1552403494409080832
1552399175828082691
1552394380778012674
1552391994692870144
1552388169584107523
1552384595487641600
1552384084382404608
1552383666810142723
1552383634497323009
1552382573934002176
1552380492720340992
1552380411099205632
1552378982380646403
1552377146076790784
1552375979213221888
1552374868196433922
1552373868295225346
1552372413299658752
1552368586370457601
1552368573565345794
1552368389506621440
1552368229733081090
1552366731368202242
1552366452736462848
1552366446059061249
1552365569915207684
1552363080599871488
1552360186337284097
1552358652115161088
1552353192847065088
1552352668282126336
1552349401573736448
1552348175612116993
1552348116279369730
1552347106882588672
1552342690657861632
1552342497376043008
1552340640112844800
1552338381262258181
1552338374442323970
1552338331882717184
1552338023987220480
1552332613511176199
1552331679829819394
1552330981738266625
1552328472386629632
1552326463545917446
1552325966210498561
1552325924401528832
1552324940686413824
1552324000403136512
1552323927275442176
1552323633699340289
1552323626623541251
1552323419428925440
1552323153229144065
1552323065597640706
1552322968721788928
1552322746096435201
1552321432037752835
1552320959255814145
1552320174963019776
1552320011347410944
1552319657830408192
1552315445029511168
1552314978107006977
1552314367664099328
1552311060954234881
1552310862106353665
1552309401251463168
1552308703021260800
1552307973137072134
1552307890878353409
1552307889418784773
1552307839066165249
1552307827187802112
1552304585921921024
1552302357072986115
1552301540886691841
1552300581762613251
1552300523595907072
1552300320071602176
1552299523774488576
1552299075722158080
1552298584694894592
1552297185428918272
1552297115359002624
1552296773015724033
1552296628756926464
1552296516236238850
1552293770309386240
1552293748087857152
1552293190140661762
1552292973852884993
1552290711197945859
1552290301418536960
1552288956938698752
1552288949569294336
1552288852919914497
1552287350901723137
1552285176448819202
1552284535974498304
1552281119826989057
1552280663591624705
1552280639675801602
1552280015806631937
1552279345661632512
1552278883478773761
1552278729937805312
1552278141514776576
1552277659970932736
1552277648876912640
1552272197619793920
1552271877388881922
1552270517201149952
1552269337523789824
1552268301312589824
1552267605955821568
1552266132257742855
1552263837935702017
1552262756908384257
1552262032082321409
1552258757043822592
1552254987157258241
1552254197848244224
1552249942286139392
1552247862221742083
1552247257285681152
1552244870118522880
1552243064319655936
1552241301852135426
1552236190232985601
1552235101957799936
1552232647858028544
1552227755990962176
1552226800679411712
1552225679479128064
1552224778693459968
1552216301803823104
1552208076937351168
1552205455405076481
1552202166739271681
1552196606161784833
1552193809005436928
1552190878214660096
1552188606764134400
1552187608792551424
1552187475069648896
1552187251605504000
1552186360962117632
1552183631623254016
1552177937373622272
1552177377400262656
1552172993039593473
1552172386216280065
1552171984070578176
1552165654127837184
1552163343967760384
1552160992569819139
1552160361469677568
1552157077337931776
1552156831203504128
1552156271297675264
1552155607129522177
1552155582072705025
1552155496160772096
1552153190765936642
1552152213752950786
1552148394558119936
1552145518041636865
1552142821402071041
1552142076124561409
1552141979114524673
1552137975487660036
1552128892747620352
1552127139994107908
1552122604974051329
1552108784591552513
1552104155438878724
1552088881457233925
1552084350690242560
1552072066719010824
1552065414024265728
1552057889891659777
1552051447092625408
1552045268228603909
1552043846552395778
1552039935066128385
1552038300294283264
1552036135030980613
1552036048120823808
1552036033751142401
1552032569327329282
1552027987146596354
1552027223804231680
1552026728360316928
1552025469415034886
1552021176779739139
1552021139483918338
1552020939377967104
1552019932350750720
1552017175661236227
1552012944740962304
1552011944525168648
1552008853516177414
1552008165599825920
1552007101349875717
1552006158931660801
1552006031814926336
1552005996565958658
1552000802897764353
1551994093491847170
1551993809675878401
1551993510580158471
1551992814648672256
1551991360592531460
1551990925559218177
1551990699700133893
1551990143220912128
1551989883710980101
1551984441182011393
1551980670796324866
1551978412243406854
1551977147379621889
1551975891651133441
1551975630610251778
1551975499290877954
1551974539868876800
1551973981992849414
1551973118897524738
1551971348263714816
1551968223708471300
1551965786960384002
1551963819282407426
1551963745751932928
1551961513149210625
1551961441724506112
1551961217572405252
1551961030850478081
1551960538095259649
1551959882026598402
1551959321994485760
1551959308140744704
1551959134337220608
1551957596055240704
1551957149076652033
1551954063079739392
1551953034644803585
1551953031318618112
1551950992828235787
1551950678695747584
1551949175671009280
1551949139407241216
1551948907424407562
1551948711638446085
1551948503722622977
1551947759862923264
1551945925882421248
1551945563347861506
1551945442048430082
1551945435388026884
1551945183859822593
1551944439081287680
1551941702839042048
1551940074744565765
1551936952424882176
1551936386210611200
1551934704290566147
1551934620802981890
1551933148254146561
1551932976631615493
1551931738049417217
1551931262159429632
1551930947154726912
1551930900929183744
1551930895858270209
1551930820016865280
1551930584561336320
1551930491623952384
1551930454311407619
1551930451727716358
1551930446690369539
1551930345938984961
1551930009345982464
1551928346593869824
1551927330544799755
1551926561539887105
1551926333470642182
1551922913799979009
1551922719754706946
1551922198562185217
1551920768061161473
1551919649184440321
1551916755689377792
1551915650267971584
1551915185908207617
1551915120384774151
1551914509408686080
1551914349358223360
1551910138218532866
1551908426833330176
1551908281760849922
1551900265627918338
1551900139911991298
1551894979806642178
1551892588373938177
1551888567064051712
1551880806435520515
1551880186626560000
1551872697168281600
1551872318166618112
1551868419380740096
1551867756001239042
1551862915887767559
1551862395903119362
1551861732968378368
1551854847917379589
1551854593814024192
1551854335176458241
1551853705665818624
1551850897222819840
1551850263174156288
1551850179539632128
1551848556109119488
1551848499460939777
1551847545885917185
1551839773769203713
1551839454494461953
1551838593362034694
1551837797484486657
1551834487620771841
1551833643177619456
1551832234130292736
1551831188196696064
1551829228295004160
1551826842176348161
1551825595662729216
1551824647171317761
1551820568202190851
1551819606494531584
1551813349037559808
1551804275021561858
1551802304164159491
1551802137784586242
1551800174556729344
1551798545061187584
1551794009181491208
1551779789572378626
1551771376914411521
1551770877016023042
1551770113833144322
1551752949033881600
1551752426222456832
1551750534683435008
1551749162139635712
1551746063370944512
1551734294129049600
1551730255596965889
1551725983446753281
1551722589051326465
1551721898081386506
1551712110278610946
1551702083283390465
1551701787106746369
1551701345824305152
1551697830498164738
1551695721023389696
1551693667693371395
1551692107693400070
1551691259374436355
1551688827596570630
1551688753957289984
1551688747892310017
1551688747820785664
1551688741013553153
1551684980488765442
1551684426173538304
1551681699607715840
1551681203018899457
1551679702850568193
1551677650141413381
1551675402103447553
1551673355484286976
1551671943761432576
1551671638000865282
1551671166569529346
1551671166267494403
1551671166192033792
1551669891199127553
1551669881401184258
1551669371763924995
1551668264874360832
1551668081524707329
1551665604477833216
1551662383642427393
1551659666437853185
1551659010776088577
1551658917419274240
1551658804923830272
1551657787381501956
1551657434208403457
1551653478874980357
1551652688961708042
1551652371721322499
1551644606781181952
1551633329241440257
1551633317950267393
1551631703227113472
1551631124501258243
1551628621105831937
1551628582002298882
1551628379060854786
1551628361834938369
1551628017386094594
1551627582579396608
1551627516288565248
1551627496210276352
1551627479512743941
1551627267712974849
1551626197616021507
1551626083539329025
1551622563671031813
1551620024389050368
1551618978807693318
1551618369534758913
1551617937219403778
1551617802842292226
1551617062740434944
1551616965067780096
1551614850866073600
1551613585939472384
1551613442745741312
1551613397342605313
1551613248214077446
1551610630779568128
1551608457937227776
1551606939980746753
1551606479513419777
1551605956370472961
1551604758342877185
1551604722733400070
1551602635903582209
1551601098087178240
1551601019041226753
1551599938009718785
1551598926737936385
1551598675742191616
1551598353305272322
1551598198401163264
1551597643545059328
1551596887957962752
1551595210572009474
1551594141301313537
1551590963406983168
1551590236110602242
1551590073216507905
1551588332777324549
1551586076967534592
1551585189708570627
1551583327395581952
1551583184130899969
1551583051284549635
1551582806635171842
1551581129630556160
1551581117735751680
1551579285202341889
1551575245156659200
1551571712772300800
1551571019269378048
1551570511947304961
1551568893944135680
1551568724532121600
1551568497951531010
1551568209383497730
1551567969519640579
1551567952134262784
1551567902364651520
1551563166680641536
1551560507538153472
1551560476689141762
1551560014329937920
1551555406253723649
1551552904435302402
1551552865948377090
1551551106907619335
1551549434198114305
1551547100852375553
1551545393082769409
1551540770787807240
1551540518286499841
1551539616594919428
1551538344764514310
1551538263793565698
1551537953922359296
1551537598027378690
1551534995554041856
1551534575423209474
1551533553296580608
1551533530915782658
1551526465140936705
1551523931848417281
1551522779907989504
1551521732569227266
1551521391446409216
1551520929234276352
1551517630732853255
1551511479182139392
1551511282527903746
1551510328785125376
1551507672268439554
1551507554118901760
1551505840913502209
1551504586543955969
1551500002345844738
1551497760792186880
1551495252883546112
1551492489563049984
1551490108205027328
1551488753495154688
1551487215171248128
1551482513205460992
1551481902011400192
1551477175181770752
1551471569725112322
1551470460919070721
1551469748302610432
1551469294567018497
1551463534348980228
1551462148009762817
1551462081576198149
1551460945184129025
1551458601251864576
1551455971116929026
1551453995734110208
1551452225238716419
1551447427290468353
1551444936750399489
1551443492420943872
1551432151484219393
1551423963498176512
1551421318184472576
1551419239109640192
1551417318588162048
1551415627038048256
1551408483488120832
1551402214001893376
1551401872338010112
1551401462759972864
1551393627363876870
1551376040806830080
1551371841708736514
1551356650107322368
1551350155479339008
1551343730442915842
1551337685339348992
1551331955798679552
1551330951078334466
1551330638581694464
1551330537599557633
1551329272597553157
1551316649726427143
1551313993922482181
1551312016605908999
1551308950192152578
1551306476014211073
1551305280893243392
1551299935596937222
1551296364096749569
1551296319129616385
1551292639038906368
1551288653326028800
1551288613450797057
1551285339557347330
1551285120354906113
1551281058561138689
1551272001679101952
1551267963793203200
1551261141959065600
1551251882978398209
1551250294339604481
1551246375819644929
1551238596073496576
1551238584958681090
1551236558942076928
1551235852788965376
1551232500076249090
1551224305840803843
1551221432914526208
1551211879871250433
1551210434233073665
1551208328612745218
1551204693019443200
1551197855448268800
1551196928905543680
1551181914521870336
1551181322902818817
1551175483865407496
1551174950815502339
1551172162605780993
1551167860998799360
1551162700826394625
1551161196207869952
1551157062222200832
1551153447218593794
1551143775166152705
1551109191611211776
1551085137554800640
1551082461454409728
1551079030765633540
1551078046421069825
1551077399713964033
1551069161723375617
1551054882370719746
1551047702796013569
1551047568531984384
1551046081668173824
1551044853139738624
1551027008770977792
1551014896099151873
1551006362498469890
1550975545646759939
1550969824318296064
1550968288892551168
1550967340422029312
1550965126039326720
1550934287482077185
1550933977963298817
1550933973219655681
1550933771310010372
1550930384795353088
1550923962498039808
1550923200942465025
1550910992778944513
1550906260056326150
1550905929478324224
1550905410441416705
1550904991816335364
1550904768763232256
1550903810012418050
1550897968626163712
1550897563129335809
1550892800941690880
1550892155413168130
1550888477398630401
1550887240057995264
1550883711859687426
1550883260447735810
1550874192563814400
1550873928536653824
1550873473949507586
1550873373143547905
1550872203591311361
1550861202233892864
1550860788423806976
1550859166767583232
1550858965197529088
1550858361033445376
1550854769006231552
1550852485480333317
1550843466984341507
1550836694009643008
1550836471170535427
1550835511052406784
1550834271753052160
1550832177935433731
1550829846359572480
1550824319177162752
1550824296767016962
1550821221486452737
1550820523302703104
1550815811744534529
1550813055642116096
1550809814833528834
1550804487123746817
1550802547123920896
1550799669487456257
1550798479441612800
1550797879588974592
1550797744884826115
1550792172852727808
1550780872751734784
1550772269042900993
1550771467809394688
1550747389207666689
1550743908723851264
1550738665009463297
1550736110942306310
1550736044882010122
1550735755315666945
1550728508355272704
1550726590677405697
1550722612980056064
1550704649229025281
1550703772737105920
1550699501580582914
1550695042272137216
1550693172061372418
1550692541242261504
1550683728233410560
1550673514256031744
1550672124603273219
1550659473177550848
1550654736214401025
1550653145000419329
1550647107647832064
1550645206021718016
1550639207131103235
1550630681188831232
1550624783368220672
1550624236363870208
1550612958878830592
1550605304873865218
1550604457938825216
1550601943638220800
1550596547582144512
1550594031146655745
1550592867730702337
1550591666461069312
1550590256159674368
1550586535375998977
1550586531664089093
1550585737833336832
1550582314488532993
1550579272947044354
1550578932495265792
1550577574853615620
1550577286142799872
1550576580921098241
1550573665904988187
1550572097621168129
1550571713573822464
1550571710260322304
1550571632493821953
1550571491582001158
1550567885583650816
1550566026152067073
1550565600329596930
1550565348142891012
1550565214369857537
1550563458567094274
1550560096274599937
1550558682139746306
1550551883345018886
1550550225676296194
1550547065880526848
1550546385270964224
1550541882257682433
1550541830508396552
1550541233193623552
1550540571365687296
1550539132371619840
1550537950194110466
1550534000808439808
1550533148915539968
1550526337797918720
1550525591350280192
1550524852473581568
1550523753313931264
1550520586513915904
1550520542830411776
1550518959707140098
1550518719754866688
1550518629304655873
1550514782192541696
1550513248520359936
1550511948860727296
1550511917361414147
1550511582475874306
1550511399499190275
1550511028836126720
1550509487878029313
1550508516611444737
1550507724106072067
1550507472305233921
1550506691913039872
1550502690752454657
1550502516269490177
1550496386579316736
1550495902468657152
1550490547235815429
1550490358785736706
1550490153222901761
1550489289347268608
1550487762939383814
1550483709966565376
1550481711657615360
1550481544048934913
1550481394475868168
1550479244966387712
1550479040557072384
1550476018695159809
1550473412031778816
1550467707455275008
1550465685200969729
1550464964917346307
1550464945883697152
1550464926879301632
1550462021501460482
1550460566753378304
1550459421347684353
1550454987880366080
1550454986974367745
1550454625127370753
1550454402464505857
1550450691235250177
1550448080318873601
1550447933140631552
1550441301455392768
1550439437204602880
1550439303540514817
1550434875332870144
1550433009240838144
1550429165496803328
1550428586242457601
1550425519916728328
1550424928608026626
1550424200044756993
1550423746200092672
1550421289956950016
1550420491785347072
1550419386233651201
1550416040064172033
1550415540468039681
1550414714575892481
1550412092515180544
1550410084337025024
1550407048973586432
1550406631829151744
1550405411597156356
1550405345322967040
1550405298392707072
1550404776181080065
1550404108200329216
1550397244767014912
1550396746181840896
1550394873643155456
1550392947077951488
1550390344939933696
1550386425409019904
1550383717067231239
1550383600427745281
1550381729755516928
1550377098077999105
1550373127691051008
1550372474499600389
1550369397969141760
1550368144203694081
1550363803866497024
1550363763739484160
1550361870045007873
1550355807946022912
1550350405305044993
1550337343835480064
1550335713278939138
1550330349263233026
1550330111249072128
1550329789709418496
1550321322957365254
1550315104708837377
1550309210432438272
1550307459113357315
1550307156011933698
1550296856982331394
1550294854206365696
1550293770310225920
1550289654326386689
1550274997750743041
1550273732723507201
1550273206468358144
1550272393444298754
1550012715460075520
1550012454305939456
1550008944491364353
1549999657312329728
1549994263705882624
1549993979676073984
1549989260685504512
1549979951562010624
1549979629225537537
1549979017796759552
1549967752235982849
1549962213598920708
1549958960790310912
1549949954659074048
1549949110895132673
1549948086411223040
1549947741085831170
1549945739001958405
1549945373308948480
1549945150662647809
1549944827122487296
1549944583815036929
1549944294886318080
1549943829297496065
1549943488594206720
1549938585968713728
1549937386494230529
1549933428019183619
1549932839013171201
1549932322102837249
1549931062616367107
1549928818520965121
1549925879681323008
1549919998663090177
1549918638378983424
1549914553311342592
1549912993978261504
1549909028838559744
1549908513857708032
1549908311549648896
1549907008865931270
1549898199502098434
1549897383244439552
1549896937591214080
1549891199829299200
1549890143829610497
1549881225426489345
1549877056015634434
1549874501755834377
1549869384876937217
1549868712395546624
1549866547786784773
1549863982760165377
1549863354252025857
1549861686282174464
1549854157800058880
1549851866279952385
1549851251243769856
1549850428283785224
1549846936047521793
1549846855709777921
1549845877807882241
1549845205179895808
1549841250450292737
1549840651222601728
1549840437967552524
1549837880448524288
1549836105905848394
1549831664389435393
1549830553649692678
1549825154955579392
1549821914142711808
1549819187459227650
1549818938489536513
1549818698269179904
1549818091881775110
1549812513839120385
1549811921746104320
1549807559216971776
1549806379816337409
1549802588790558721
1549802314399002624
1549801976514445314
1549801759782084610
1549801730841477121
1549801494546993157
1549801340460826625
1549799273394540549
1549795063504375808
1549791987427049472
1549791276630941699
1549790987983151104
1549789276833218560
1549789157895147521
1549788052284968965
1549788041178398721
1549787129181618177
1549786911153299459
1549786209567866882
1549784035286781953
1549781725840084994
1549781154412232706
1549773882143424514
1549773877936635905
1549773678409310209
1549772880770174978
1549772485503197186
1549771837160177665
1549771788321710087
1549771183045939202
1549771154910756865
1549771133196685314
1549767848934998018
1549766857040842754
1549765435977236480
1549764439905288198
1549764125680623616
1549761213218832384
1549760571041386496
1549759808814948352
1549757094311723008
1549756260853002240
1549756072600240133
1549756013988937730
1549750454514356225
1549748377226723329
1549741119856050177
1549740437459673089
1549740314633519104
1549739796100222976
1549739605242613760
1549737185452212227
1549736463968903170
1549736106987495425
1549734765095428097
1549733755811676161
1549733235332186112
1549731613386293249
1549730229333245952
1549730112530153472
1549730085825019905
1549728526634467328
1549726582566264833
1549726133763047425
1549725864371396609
1549725815322972161
1549722629002727426
1549719778671022081
1549719652716236800
1549717102898171904
1549716805576433666
1549712912234717185
1549711013389426689
1549710307798523905
1549708601840881664
1549705913245769728
1549704071132610560
1549699888706981889
1549698389201375232
1549696739728363522
1549696109370540034
1549691861752750080
1549686551982084096
1549685416718123015
1549679591094091779
1549676914524278786
1549672916647874560
1549670713505849352
1549669627654877185
1549669565449191425
1549668068716335105
1549666708318834690
1549665706282815488
1549664029136023552
1549663060951965696
1549660575881433088
1549658244330786816
1549655040624775169
1549653880690073601
1549651240782544897
1549645143556358144
1549645037071319040
1549640459085045760
1549637974907932673
1549637501140324353
1549635689528041473
1549618467703324674
1549618024323358720
1549608798029053953
1549607787315007493
1549605240881692677
1549596567836966914
1549591222397853698
1549573046771621888
1549571815210721282
1549567390723325953
1549563529103122439
1549563523805634560
1549561331271057412
1549556171006148608
1549549950039638018
1549548820085673984
1549547891416788993
1549547882977513472
1549547308144103424
1549541350856695808
1549533784466288640
1549533009715544065
1549532826412138496
1549532723131326465
1549526061507117057
1549522221919510536
1549521963663691780
1549520991512051712
1549518948089188352
1549518212420747265
1549514684566573057
1549514680057487362
1549514448326406145
1549511693750992896
1549509594329714688
1549508174524325889
1549503581379862536
1549499571528777740
1549498610064265216
1549498497308561409
1549497723635863555
1549491828793147392
1549490910865539072
1549489846112116737
1549488325047853057
1549485522120212482
1549484730927796225
1549484432725270529
1549484394271985664
1549484223639306241
1549483265647591424
1549480715317813248
1549477294628036610
1549477241599451138
1549474943536087042
1549473261112770568
1549473157580480513
1549473125435334661
1549473105667674112
1549473043348480000
1549472614837633024
1549471151105220611
1549469482900488193
1549469236787138566
1549469125155733506
1549465521879392262
1549459303693594626
1549458280874971137
1549458056102088704
1549456797634908160
1549455542048931842
1549455041945227264
1549454370420432898
1549454286526062596
1549453837836193793
1549453778570600450
1549452792561016833
1549452776887001090
1549452281422258177
1549451781796777984
1549451551495921664
1549442503220363266
1549439983286640642
1549439150457225218
1549439025542479875
1549436280328466432
1549434647939006464
1549432919390883840
1549432860892954626
1549432805305659392
1549427984066650116
1549427086116503556
1549426494652522496
1549426350125195264
1549426316428165125
1549426143757041673
1549425841964306432
1549425199518474241
1549424547845345280
1549424406308454401
1549423926769508353
1549423890673373185
1549420616997957632
1549420309538754561
1549418068409028611
1549417003324162048
1549415358288781313
1549414267186733057
1549412235348410370
1549410483823837184
1549410230169206787
1549409727569747968
1549409273989455874
1549409176371302401
1549409023459467265
1549408763333025793
1549405273961517058
1549403981226676226
1549403947110174721
1549401004969443328
1549400547345793034
1549398604279939078
1549397735991828480
1549396999820251146
1549396087919845379
1549394346532814848
1549393627390124036
1549393625758306304
1549391605437718532
1549391591454003203
1549391112850345992
1549390852908351492
1549389583099518977
1549387896200876033
1549387699861291010
1549383203181527041
1549381038140448770
1549379030423584770
1549378884650631172
1549378773853814795
1549378684632633346
1549378563157200897
1549377015140470784
1549376746755182593
1549375988475351041
1549375684367237120
1549371408228257798
1549370983550976000
1549369473236443136
1549367871234605056
1549367711733538818
1549367480308494336
1549365205993492484
1549360261680742401
1549355262238146561
1549354847065047045
1549354270780260354
1549352397331435521
1549348421156458497
1549347217722540033
1549346417365450754
1549344709142872066
1549339974625292288
1549337318167027713
1549336004376551426
1549334126477512704
1549322239883051009
1549319520002637825
1549314849729028097
1549314787632418818
1549309813863362560
1549308750778929152
1549307328620646401
1549305068813434880
1549305015642243072
1549301766067560448
1549301355965284352
1549300163843239936
1549295985704288257
1549291448750809090
1549288928460656640
1549287924654538755
1549284472457150465
1549273665686147073
1549272573279580161
1549266375922835457
1549265229288185858
1549261114713804800
1549242977456906240
1549239616250814464
1549234158026768384
1549221011928846338
1549215707925299206
1549206536584560640
1549206507232923648
1549197556701433856
1549197519422476288
1549197333337964547
1549192060430962688
1549182371852742656
1549178245043601411
1549160395675471878
1549159700268294146
1549159637165002753
1549156623352041475
1549152399000051712
1549152144351039488
1549152032195584002
1549147473159110659
1549143218301943808
1549141935360811020
1549138024545456129
1549137064221876228
1549136931765686274
1549135526724239362
1549131759526318115
1549129390071730176
1549128375674994688
1549127977996279811
1549127475212390400
1549126863280300037
1549126383665815552
1549125907947950085
1549124524783943681
1549124242414964742
1549122408904278017
1549122142134046724
1549122072722432003
1549122056922533889
1549122028057382912
1549121832250392586
1549121167545491464
1549120619945623552
1549115632280649730
1549114399293485057
1549107057437048833
1549106751714299904
1549104255012950017
1549104254044049408
1549104253666484225
1549103927798415363
1549103028346634240
1549102174327738368
1549100371221495808
1549095804622733313
1549095786163556353
1549095765645017088
1549094255964041216
1549093883216220160
1549093359402119168
1549090515676590080
1549090380586438656
1549088139469148160
1549086315840356352
1549084425077399552
1549082571350458369
1549080889346367488
1549080248477786112
1549076571431919617
1549075273231921154
1549071602071076866
1549070518581608448
1549070145947066373
1549069084456652800
1549065260266508288
1549065240364470272
1549063045552345093
1549062931895046144
1549062207140290561
1549061839777959936
1549061609397428224
1549061605014482944
1549060432870002688
1549059024640958470
1549058512982052867
1549058124962840577
1549057714445340673
1549057688805339145
1549057578314899456
1549056403364466694
1549053883325894656
1549052467102601217
1549051763046875139
1549050508320464897
1549046845145550852
1549046757090279424
1549046336598704130
1549045099211853824
1549042557878943745
1549041802883244033
1549037376827076609
1549034764300009472
1549032187273650178
1549032008235765772
1549031611542413312
1549031432504352770
1549031343375454208
1549031260277903360
1549031236642938882
1549030687918895104
1549029235834191872
1549029231300157442
1549026091670577152
1549025869888462849
1549023228680671232
1549020063042134017
1549016341142700033
1549016237619007489
1549016212440596480
1549016145302130691
1549014743184297984
1549010598888972289
1549009147521339393
1549008585681563648
1549006451401785347
1549005948060049408
1549004115149295616
1549002083315195906
1549001208052043777
1548998356860489728
1548997845457453058
1548996993736916996
1548995367164710914
1548993485147058176
1548986114161217537
1548983430221815808
1548982021602639873
1548981925129363459
1548981243928346625
1548979076525867013
1548977583446020102
1548976259870384129
1548975343415037953
1548974610091110401
1548974068573126656
1548971589894553603
1548970910350479361
1548964036040990720
1548960260316078082
1548959033515982848
1548957960214544384
1548955732434894849
1548948185971843072
1548940885576097800
1548940550841188353
1548934104154083328
1548929902748921862
1548927786273984513
1548926053443182592
1548925539003482112
1548925229967327233
1548920936002617346
1548917226908295168
1548914834422775808
1548911029027061760
1548907109349314560
1548906248325799939
1548906068482424835
1548905848642146305
1548898341173563392
1548897851396194307
1548897850377084929
1548897850276323329
1548897534663344128
1548896622372720640
1548894497441980416
1548893205323689984
1548885204105940992
1548880580384903171
1548880332061130753
1548878297202917378
1548877409314693120
1548865699442999299
1548864709570576384
1548851565938737154
1548851200518414336
1548850158577848324
1548848251285143552
1548847032193916931
1548823368568299520
1548802280127959040
1548802253863227400
1548793004214947840
1548790476223889408
1548784050609045504
1548780155849637889
1548775366310989824
1548770095870230529
1548768988229996544
1548759689814499329
1548759664262782979
1548759571291848705
1548759532901384195
1548755507946655748
1548752040809070592
1548749454412599299
1548743954622980100
1548736224520802305
1548732085715730432
1548729438510239745
1548729245362491395
1548725055395209216
1548721697762820096
1548721173768306691
1548713137079296001
1548706026337206272
1548699757773836289
1548699319112536064
1548696701753430016
1548691700989706241
1548684356402794496
1548684089124855809
1548682259225608193
1548674551839612932
1548673357624889344
[truncated: 188,771 more rows]
